# Supplementary material for: Spatial-temporal mapping and risk factors for hand foot and mouth disease in northwestern inland China
Source: PLoS Negl Trop Dis. 2021 Mar 24;15(3):e0009210. doi: 10.1371/journal.pntd.0009210 (PMC8021183; doi:10.1371/journal.pntd.0009210)
Supplement: S1 Table — (XLSX) [file pntd.0009210.s004.xlsx]

## Sheet: Sheet1
Month	January	February	March	April	May	June	July	August	September	October	November	December
Temperature (℃)	-9.52	-3.91	4.95	13.5	18.81	24.15	26.09	24.22	18.03	10.03	0.08	-7.82
	(-13.29, -7.29)	(-10.38, -0.98)	(-1.31, 9.57)	(8.11, 18.22)	(13.17, 22.47)	(18.40, 26.64)	(20.37, 29.20)	(18.82, 27.61)	(13.18, 21.41)	(5.47, 12.09)	(-3.93, 1.71)	(-11.00, -5.95)
Precipitation (mm)	1.14	2.27	2.74	3.96	5.39	7.12	4.13	3.74	2.73	2.49	2.01	1.35
	(0.20, 3.83)	(0.28, 5.28)	(0.14, 6.54)	(0.40, 9.98)	(1.28, 13.26)	(2.71, 18.88)	(1.49, 14.68)	(0.85, 12.95)	(0.41, 10.00)	(0.21, 7.99)	(0.40, 7.73)	(0.30, 5.29)
Relative humidity (%)	61.06	52.74	40.11	36.1	35.93	37.73	36.46	39.18	42.03	48.44	56.22	63.82
	(51.09, 69.02)	(41.52, 70.26)	(23.04, 66.44)	(19.37, 54.31)	(23.07, 49.99)	(30.16, 52.94)	(28.09, 51.42)	(28.31, 52.44)	(29.22, 53.92)	(33.10, 61.35)	(46.98, 69.31)	(55.03, 71.79)
Sunshine duration (0.1h)	53.72	61.2	73.58	84.11	95.49	95.96	98.66	92.61	89.06	77.65	57.46	47.99
	(46.89, 60.24)	(55.76, 66.79)	(65.80, 78.30)	(78.54, 88.69)	(89.90, 101.84)	(92.25, 100.86)	(93.48, 103.84)	(87.91, 97.56)	(84.20, 92.78)	(71.12, 83.44)	(48.32, 65.51)	(39.60, 55.80)
Atmospheric pressure (Hpa)	903.44	899.11	897.09	894.34	892.37	888.58	887.05	889.85	894.62	899.72	902.04	904.45
	(837.50, 925.60)	(836.13, 920.37)	(835.64, 917.04)	(835.48, 913.97)	(834.85, 911.00)	(832.01, 907.00)	(831.29, 904.68)	(833.65, 908.08)	(836.40, 913.53)	(838.98, 919.83)	(839.06, 923.53)	(839.22, 926.65)
