# Supplementary material for: Spatial-temporal mapping and risk factors for hand foot and mouth disease in northwestern inland China
Source: PLoS Negl Trop Dis. 2021 Mar 24;15(3):e0009210. doi: 10.1371/journal.pntd.0009210 (PMC8021183; doi:10.1371/journal.pntd.0009210)
Supplement: S2 Table — (XLSX) [file pntd.0009210.s005.xlsx]

## Sheet: Sheet1
	2009	2010	2011	2012	2013	2014	2015	2016	2017	2018
Gross domestic product per capita (10000 yuan)	1.51	1.72	2.23	2.69	2.84	3.06	3.29	3.34	3.75	3.75
	(0.92, 3.07)	(1.02, 3.58)	(1.16, 4.34)	(1.42, 4.80)	(1.63, 5.33)	(1.71, 5.61)	(1.88, 5.50)	(1.80, 5.67)	(1.90, 6.10)	(1.90, 6.15)
Percentage of the minority (%)	64.5	64.5	64.5	65	64.5	65.5	65.5	67	67.5	67.5
	(32.00, 86.00)	(32.00, 85.50)	(32.75, 88.00)	(32.75, 88.00)	(33.00, 88.00)	(33.00, 88.00)	(34.75, 89.00)	(34.15, 88.85)	(34.65, 89.05)	(34.75, 89.10)
Population density (/km2)	18.45	18.51	18.51	18.58	18.86	19.54	20.13	19.88	20.05	20.11
	(6.35, 57.20)	(6.49, 57.36)	(6.67, 59.73)	(6.80, 60.10)	(6.92, 60.65)	(7.22, 61.15)	(7.38, 61.54)	(7.23, 58.70)	(7.16, 60.76)	(7.16, 60.76)
