# Supplementary material for: Spatial-temporal mapping and risk factors for hand foot and mouth disease in northwestern inland China
Source: PLoS Negl Trop Dis. 2021 Mar 24;15(3):e0009210. doi: 10.1371/journal.pntd.0009210 (PMC8021183; doi:10.1371/journal.pntd.0009210)
Supplement: S3 Table — (XLSX) [file pntd.0009210.s006.xlsx]

## Sheet: Sheet1
	1	2	3	4	5	6	7	8	9
1. Temperature	1
2. Precipitation	-0.07	1
3. Relative humidity	-0.66	0.61	1
4. Sunshine duration	0.76	0.25	-0.41	1
5. Atmospheric pressure	0.15	-0.2	-0.01	-0.15	1
6. Gross domestic product	0.13	-0.46	-0.43	0.01	-0.16	1
7. Percentage of the minority	-0.12	0.51	0.47	-0.01	0.27	-0.62	1
8. Population density	0.14	-0.21	-0.1	-0.06	0.29	0.004	-0.21	1
9. Elevation	-0.05	0.31	0.29	-0.001	0.23	-0.47	0.65	-0.37	1
