# Supplementary material for: Spatial-temporal mapping and risk factors for hand foot and mouth disease in northwestern inland China
Source: PLoS Negl Trop Dis. 2021 Mar 24;15(3):e0009210. doi: 10.1371/journal.pntd.0009210 (PMC8021183; doi:10.1371/journal.pntd.0009210)
Supplement: S4 Table — (XLSX) [file pntd.0009210.s007.xlsx]

## Sheet: Sheet1
	1	2	3	4	5	6	7	8	9
1. Temperature
2. Precipitation	<0.001
3. Relative humidity	<0.001	<0.001
4. Sunshine duration	<0.001	<0.001	<0.001
5. Atmospheric pressure	<0.001	<0.001	0.27	<0.001
6. Gross domestic product	<0.001	<0.001	<0.001	0.37	<0.001
7. Percentage of the minority	<0.001	<0.001	<0.001	0.52	<0.001	<0.001
8. Population density	<0.001	<0.001	<0.001	<0.001	<0.001	0.65	<0.001
9. Elevation	<0.001	<0.001	<0.001	0.67	<0.001	<0.001	<0.001	<0.001
