# Supplementary material for: Spatial-temporal mapping and risk factors for hand foot and mouth disease in northwestern inland China
Source: PLoS Negl Trop Dis. 2021 Mar 24;15(3):e0009210. doi: 10.1371/journal.pntd.0009210 (PMC8021183; doi:10.1371/journal.pntd.0009210)
Supplement: S5 Table — (XLSX) [file pntd.0009210.s008.xlsx]

## Sheet: Sheet1
Variable	VIFs in Model 1	VIFs in Model 3	VIFs in Model 4
Temperature	4.58	1.46	1.33
Precipitation	3.69	1.64	1.64
Relative humidity	37.97	Removed	Removed
Atmospheric pressure	34.24	13.17	Removed
Gross domestic product	1.2	1.19	1.06
Percentage of the minority	10.07	9.16	6.35
Population density	1.9	1.9	1.85
Elevation	6.95	6.89	6.04
Major type of land cover
Farmland	2	1.96	1.52
Grassland	1.78	1.78	1.62
Water body	1.05	1.04	1.01
Urban area	1.52	1.52	1.51
School or holiday month	1.53	1.49	1.43
